# Supplementary material for: Understanding Barriers to the Access to Healthcare and Rehabilitation Services: A Qualitative Study with Mothers or Female Caregivers of Children with a Disability in Indonesia
Source: Int J Environ Res Public Health. 2021 Nov 3;18(21):11546. doi: 10.3390/ijerph182111546 (PMC8583444; doi:10.3390/ijerph182111546)
Supplement: Supplementary file 1 [file ijerph-18-11546-s001.zip]

Archive with 1 entries (1 files):
- ijerph-1418220-supplementary.pdf
